# Supplementary material for: Distinct Urinary Proteome Changes Across Estimated Glomerular Filtration Rate Stages in a Cohort of Black South Africans
Source: Int J Mol Sci. 2025 Feb 18;26(4):1740. doi: 10.3390/ijms26041740 (PMC11855517; doi:10.3390/ijms26041740)
Supplement: Supplementary file 1 [file ijms-26-01740-s001.zip]

Archive with 1 entries (1 files):
- ijms-3422874-supplementary.pdf
